# Supplementary material for: Identification and characterisation of de novo germline structural variants in two commercial pig lines using trio-based whole genome sequencing
Source: BMC Genomics. 2023 Apr 18;24:208. doi: 10.1186/s12864-023-09296-3 (PMC10114323; doi:10.1186/s12864-023-09296-3)
Supplement: Supplementary file 1 — Supplementary Material 1 [file 12864_2023_9296_MOESM1_ESM.xlsx]

## Sheet: List_of_tables
Number	Title
Table S1	PCR validation of the detected dnSVs and mosaic deletion

## Sheet: Table S1
Table S1. PCR validation of the detected dnSVs and mosaic deletion
Chr	Start	End	Size (bp)	dnSV TYPE	SV-marker number	oligo name	3-5' sequence	Annealing temperature	fragment size reference genome	fragment size with dnSV	Remarks PCR
1	2940197	2940384	187	DUP	SV1_F	OL22-010	CCTCCTCCACAAATGGCTTA	55
					SV1_R	OL22-011	GCCTCCACCAGAAGCACTAA		349 bp	536 bp	validated
7	37837360	37837933	573	DUP	SV2_F	OL22-012	CGTGTAACGTGAATGGAACG	55
					SV2_R	OL22-013	CCTGGTGGCTCACTATTCCT		816 bp	1353 bp	no variation detected
15	18965177	18965241	64	DEL	SV3_F	OL22-014	CCATTTCAGGCCATGTTTCT	55
					SV3_R	OL22-015	GCTGGCAACTGTAGCTCTGA		242 bp	178 bp	validated
11	53586793	53587069	276	mosaic DEL	SV4_F	OL22-026	AAGCAGCCCAAGAAATAGCA	58
					SV4_R	OL22-027	TGTTCATGTGCGTTTGTGTG		470 bp	194 bp	PCR working but test DNA samples not available anymore
